# Supplementary material for: Glycyrrhiza glabra L. Extracts and Other Therapeutics against SARS-CoV-2 in Central Eurasia: Available but Overlooked
Source: Molecules. 2023 Aug 19;28(16):6142. doi: 10.3390/molecules28166142 (PMC10458004; doi:10.3390/molecules28166142)
Supplement: Supplementary file 1 [file molecules-28-06142-s001.zip]

Archive with 1 entries (1 files):
- molecules-2500309-supplementary.pdf
